# Supplementary material for: Tolerance of Rodents to an Intravenous Bolus Injection of Sodium Nitrate in a High Concentration
Source: Biology (Basel). 2022 May 23;11(5):794. doi: 10.3390/biology11050794 (PMC9138515; doi:10.3390/biology11050794)
Supplement: Supplementary file 1 [file biology-11-00794-s001.zip]

Archive with 1 entries (1 files):
- biology-1636944-supplementary.pdf
